# Supplementary material for: Spreading of P301S Aggregated Tau Investigated in Organotypic Mouse Brain Slice Cultures
Source: Biomolecules. 2022 Aug 23;12(9):1164. doi: 10.3390/biom12091164 (PMC9496515; doi:10.3390/biom12091164)
Supplement: Supplementary file 1 [file biomolecules-12-01164-s001.zip]

Archive with 1 entries (1 files):
- biomolecules-1762292-supplementary.pdf
